# Supplementary material for: A treponemal genome from an historic plague victim supports a recent emergence of yaws and its presence in 15th century Europe
Source: Sci Rep. 2020 Jun 11;10:9499. doi: 10.1038/s41598-020-66012-x (PMC7290034; doi:10.1038/s41598-020-66012-x)
Supplement: Supplementary file 1 — Supplementary information. [file 41598_2020_66012_MOESM1_ESM.xlsx]

## Sheet: Supplementary Table 1
Table S1 - Sample identification and pla quantification
Note that all negative controls were free of amplification products
Individual ID	Sample ID	Archaeological ID	pla (copies/µL)
AGU003	A	Gr 2.51.1	0.534
AGU007	A	Gr 3.104.1	0.1082
AGU009	A	Gr 2.41.2	0.575
AGU010	A	Gr 3.94.2	0.8272
AGU013	A	Gr 2.29	0.3136
AGU020	A	Gr 1.30	0.3063
AGU025	A	Gr 1.8	0.323

## Sheet: Supplementary Table 2
Table S2 - Shotgun Mapping of Libraries from the first tooth to hg19 in EAGER
Sample Type	Sample ID	# of raw reads	# of reads after Clip & Merge prior to mapping	# of merged reads	% merged reads	# mapped reads prior to duplicate removal	# quality filtered mapped reads prior to duplicate removal	# of duplicates removed	Mapped reads after duplicate removal	Endogenous DNA (%)	Quality filtered endogenous DNA (%)	Cluster factor	Mean coverage	Standard deviation in coverage	Coverage >= 1X (%)	# of reads on mitochondrion	Average coverage on mitochondron	MT/NUC Ratio	% damage of first 3-prime base	% damage of second 3-prime base	% damage of first 5-prime base	% damage of second 5-prime base	Average fragment length	Median fragment length	GC content (%)
Tooth	AGU001.A0101.SG1.1	10409076	3422749	3422597	65.762	6208	5190	525	4665	0.181	0.152	1.113	0.0001	0.0107	0.01	400	1.56539	17497.3	0.1901	0.0972	0.1581	0.0929	64.93	66	43.43
	AGU002.A0101.SG1.1	11770306	4242932	4242853	72.094	5034	3892	355	3537	0.119	0.092	1.1	0.0001	0.0088	0.01	233	0.891424	13632	0.1521	0.1015	0.1498	0.0923	61.4	61	43.78
	AGU003.A0101.SG1.1	11532790	3052577	3052396	52.934	466096	392718	35861	356857	15.269	12.865	1.1	0.0071	0.0889	0.7	217	0.828233	116.76	0.1879	0.0982	0.1822	0.0895	61.57	61	44.41
	AGU003.A0102.SG1.1	15140198	3168566	3168421	41.854	384334	321187	26619	294568	12.13	10.137	1.09	0.0057	0.0786	0.56	294	1.07218	188.86	0.0139	0.0096	0.0135	0.0094	59.72	59	45.88
	AGU004.A0101.SG1.1	8478490	3045140	3045068	71.83	1783	1377	102	1275	0.059	0.045	1.08	0	0.0052	0	21	0.077132	3110.21	0.1054	0.0789	0.1222	0.0828	61.2	61	44.91
	AGU005.A0101.SG1.1	11327172	3398582	3398473	60.006	272179	235443	19006	216437	8.009	6.928	1.088	0.0045	0.0706	0.45	784	3.20478	708.8	0.1637	0.0919	0.1532	0.0857	64.92	66	43.55
	AGU006.A0101.SG1.1	9715716	3145591	3145433	64.749	3041	2544	189	2355	0.097	0.081	1.08	0	0.0072	0	166	0.641741	14538.4	0.2338	0.1407	0.1743	0.1556	62.54	63	42.3
	AGU007.A0101.SG1.1	15338608	5405761	5405626	70.484	417738	358944	29876	329068	7.728	6.64	1.091	0.0067	0.0876	0.66	1301	4.98775	746.09	0.187	0.1141	0.1729	0.1028	63.14	63	42.88
	AGU007.A0102.SG1.1	8703769	8512836	N/A	N/A	1107758	970152	117858	852294	13.013	11.396	1.138	0.0174	0.146	1.7	2798	10.4986	603.93	0.0233	0.0113	0.0135	0.0079	63.34	70	42.76
	AGU008.A0101.SG1.1	12028758	3571855	3571759	59.387	701	576	51	525	0.02	0.016	1.097	0	0.0036	0	123	0.503953	62244.1	0.2148	0.0976	0.1654	0.1154	63.64	65	44.04
	AGU009.A0101.SG1.1	9220186	3118792	3118703	67.649	1516	945	63	882	0.049	0.03	1.071	0	0.0046	0	207	0.838433	64527	0.2468	0.0933	0.2152	0.1273	61.34	61	45.26
	AGU009.A0102.SG1.1	13749514	4251728	4251547	61.843	2930	1963	169	1794	0.069	0.046	1.094	0	0.0074	0	472	1.70916	69479.8	0.008	0.0133	0.0185	0.0058	58.22	57	45.41
	AGU010.A0101.SG1.1	12078670	4153366	4152992	68.766	49649	41903	3889	38014	1.195	1.009	1.102	0.0008	0.0279	0.08	48	0.186734	247.03	0.2066	0.1168	0.1878	0.105	61.64	61	42.08
	AGU010.A0102.SG1.1	11309862	3605200	3605136	63.752	58510	49631	3843	45788	1.623	1.377	1.084	0.0009	0.0298	0.09	99	0.346913	399.94	0.0176	0.0107	0.0173	0.013	58.77	57	41.71
	AGU011.A0101.SG1.1	10736338	4029125	4028993	75.053	888	536	163	373	0.022	0.013	1.437	0	0.0034	0	51	0.189329	37362.5	0.1826	0.1238	0.1531	0.022	50.34	49	52.62
	AGU012.A0101.SG1.1	9999868	3356477	3356346	67.128	58851	48410	3757	44653	1.753	1.442	1.084	0.0009	0.03	0.08	608	2.25427	2685.83	0.2775	0.1538	0.2522	0.1343	59.02	58	43.83
	AGU013.A0101.SG1.1	11320298	3460522	3460451	61.137	2765	2292	181	2111	0.08	0.066	1.086	0	0.0065	0	111	0.43002	11008.7	0.3086	0.197	0.2505	0.1673	60.65	60	43.12
	AGU013.A0102.SG1.1	19962938	6104039	6103876	61.152	3957	3304	280	3024	0.065	0.054	1.093	0.0001	0.0077	0.01	184	0.6622	12768.7	0.0172	0.0123	0.0164	0.007	56.72	55	44.15
	AGU014.A0101.SG1.1	12847184	4049172	4049057	63.034	3657	2993	258	2735	0.09	0.074	1.094	0.0001	0.0078	0.01	81	0.332006	5796.52	0.1927	0.1009	0.1547	0.1082	66.83	69	42.63
	AGU015.A0101.SG1.1	9233100	3455702	3455638	74.853	3088	2557	213	2344	0.089	0.074	1.091	0	0.0075	0	246	1.00935	23665.5	0.2118	0.1195	0.2069	0.1157	63.45	64	44.44
	AGU016.A0101.SG1.1	8803024	3539607	3539563	80.417	1421391	1154336	102028	1052308	40.157	32.612	1.097	0.0201	0.1568	1.96	313	1.13223	56.21	0.2107	0.1147	0.198	0.1014	59.27	58	45.3
	AGU017.A0101.SG1.1	10628088	3034036	3033897	57.092	3733	2931	261	2670	0.123	0.097	1.098	0.0001	0.0083	0	405	1.65212	38579	0.264	0.1541	0.1897	0.1067	59.9	58.5	43.27
	AGU018.A0101.SG1.1	8902716	2194559	2194497	49.299	815	442	48	394	0.037	0.02	1.122	0	0.0032	0	41	0.175629	23013.5	0.1963	0.0779	0.16	0.1053	67.32	69	44.34
	AGU019.A0101.SG1.1	11534596	4045826	4045658	70.148	351117	296905	29218	267687	8.678	7.339	1.109	0.005	0.0744	0.49	1271	4.98805	1000.43	0.1025	0.0503	0.0987	0.0462	57.97	57	42.98
	AGU020.A0101.SG1.1	11277678	3218890	3218776	57.082	11089	9063	764	8299	0.344	0.282	1.092	0.0002	0.0135	0.01	406	1.60016	10948.3	0.2067	0.1194	0.1979	0.1156	57.71	56	43.67
	AGU020.A0102.SG1.1	12627960	2870365	2870222	45.458	10194	8268	576	7692	0.355	0.288	1.075	0.0001	0.0126	0.01	451	1.61229	12503.2	0.0175	0.0132	0.0141	0.0114	55.37	53	44.45
	AGU021.A0101.SG1.1	10880300	3810449	3810361	70.041	1373961	1200797	110042	1090755	36.058	31.513	1.101	0.0227	0.1634	2.22	540	2.0029	88.25	0.2457	0.1485	0.2291	0.1316	64.44	64	42.46
	AGU022.A0101.SG1.1	8594676	3406047	3405485	79.246	122044	101556	8390	93166	3.583	2.982	1.09	0.0018	0.0428	0.17	36	0.13658	77.88	0.2301	0.126	0.2128	0.1134	58.3	57	42.82
	AGU023.A0101.SG1.1	9783000	4042304	4042225	82.638	19322	16570	1441	15129	0.478	0.41	1.095	0.0003	0.0176	0.03	115	0.445048	1467.1	0.1961	0.1197	0.1798	0.1044	62.56	62	44.17
	AGU024.A0101.SG1.1	10580150	3245282	3245209	61.345	23560	20443	1761	18682	0.726	0.63	1.094	0.0004	0.0231	0.04	1107	4.55368	12165.4	0.2087	0.1216	0.2001	0.1125	66.06	67	42.27
	AGU025.A0101.SG1.1	11195430	3411987	3411914	60.952	83215	71898	6139	65759	2.439	2.107	1.093	0.0014	0.0391	0.14	894	3.62424	2656.82	0.2275	0.1347	0.2141	0.1211	65.13	66	41.57
	AGU025.A0102.SG1.1	10100378	2857664	2857556	56.583	101283	86964	6675	80289	3.544	3.043	1.083	0.0016	0.0436	0.15	1675	6.20852	3992.97	0.0143	0.0091	0.0125	0.0085	61.23	60	42.13
	AGU026.A0101.SG1.1	10115554	2899616	2899553	57.329	132202	109643	7275	102368	4.559	3.781	1.071	0.0018	0.0463	0.18	1191	4.64566	2564.17	0.1229	0.0649	0.1177	0.0593	55.54	54	41.69
Blank	EXB035.A0101.SG1.1	2827756	833228	149470	17.939	303171	4848	3101	1747	36.385	0.582	2.775	0	0.0171	0	1	0.00603537	164.26	0.0178	0.0183	0.0031	0.0063	65.13	69	52.75
	EXB035.A0102.SG1.1	2964614	1388401	644556	46.424	346606	28341	16422	11919	24.964	2.041	2.378	0.0002	0.0203	0.02	12	0.0538958	219.35	0.0084	0.0064	0.0049	0.0036	63.89	61	45.19
	EXB035.A0201.SG1.1	2043384	656612	172133	26.215	203959	5467	2872	2595	31.062	0.833	2.107	0.0001	0.0172	0.01	2	0.00875128	147.12	0.0316	0.0181	0.0347	0.0217	71	75	48.03
	EXB035.A0202.SG1.1	3318168	1628809	848935	52.12	336704	43262	22065	21197	20.672	2.656	2.041	0.0005	0.0257	0.05	19	0.075261	155.53	0.005	0.0062	0.0031	0.0037	70.73	74	43.3
	EXB035.A0301.SG1.1	2481204	794238	194965	24.547	264174	3588	2209	1379	33.261	0.452	2.602	0	0.0165	0	2	0.0091134	311.55	0.0217	0.0286	0.0122	0.0163	65.73	69	54.39
	EXB035.A0401.SG1.1	2386704	735260	175783	23.908	250311	6169	3582	2587	34.044	0.839	2.385	0.0001	0.0179	0.01	1	0.00350051	62.63	0.0206	0.0158	0.007	0.0041	66.88	68	49.19
	EXB035.A0501.SG1.1	2457000	780935	261167	33.443	226093	10331	5636	4695	28.952	1.323	2.2	0.0001	0.0184	0.01	2	0.00905305	83.62	0.0063	0.0058	0.0049	0.0041	71.4	74	47.38
	EXB035.A0502.SG1.1	4203044	1754381	1271185	72.458	222732	45525	21750	23775	12.696	2.595	1.915	0.0005	0.0267	0.05	11	0.0399541	76.28	0.0039	0.0039	0.0028	0.0027	68.23	66	45.73
	EXB035.A0601.SG1.1	2523692	780534	309474	39.649	203262	9448	5272	4176	26.041	1.21	2.262	0.0001	0.0181	0.01	3	0.00929447	97.66	0.0112	0.0166	0.0077	0.0046	70.58	72	48.7
	EXB035.A0602.SG1.1	4009468	1853784	1316016	70.991	251331	42672	17890	24782	13.558	2.302	1.722	0.0005	0.0271	0.05	21	0.0983765	180.38	0.0067	0.0059	0.0026	0.0029	68.19	66	45.6
	EXB035.A0701.SG1.1	1875594	587466	136569	23.247	197572	2760	1601	1159	33.631	0.47	2.381	0	0.0155	0	2	0.00802704	317.02	0.0175	0.02	0.0146	0.0097	67.69	73	54.7
	EXB035.A0801.SG1.1	935084	264934	66579	25.13	85545	1655	667	988	32.289	0.625	1.675	0	0.0128	0	1	0.00289698	127.54	0.0143	0.0166	0.0103	0.0058	71.18	75	52.96
	EXB035.A0802.SG1.1	2475512	823510	333554	40.504	223794	12995	8146	4849	27.176	1.578	2.68	0.0001	0.0176	0.01	3	0.0116483	111.27	0.0055	0.0067	0.0036	0.001	66.86	66	46
	LIB035.A0109.SG1.1	2077232	629214	97864	15.553	235111	1926	1269	657	37.366	0.306	2.932	0	0.0159	0	0	0	0	0.0094	0.0099	0.013	0.0213	68.74	75	62.64
	LIB035.A0110.SG1.1	3050928	893276	198521	22.224	305445	3214	2135	1079	34.194	0.36	2.979	0	0.0168	0	0	0	0	0.0288	0.0259	0.022	0.0181	72.14	75	54.79
	LIB035.A0111.SG1.1	2477328	668331	115057	17.216	247224	2917	1914	1003	36.991	0.436	2.908	0	0.0158	0	1	0.004949	222.82	0.0204	0.023	0	0.0066	68.58	74	54.76
	LIB035.A0112.SG1.1	2176626	584509	127865	21.876	200143	2607	1609	998	34.241	0.446	2.612	0	0.016	0	0	0	0	0.0339	0.0276	0.0226	0.0121	67.95	74	56.51
	LIB035.A0115.SG1.1	1801938	424950	86739	20.412	150866	3935	1676	2259	35.502	0.926	1.742	0	0.0144	0	1	0.00301768	64.83	0.0048	0.0052	0.0021	0.0024	63.79	62	46.67
	LIB035.A0116.SG1.1	42114	11389	2935	25.77	3866	96	6	90	33.945	0.843	1.067	0	0.0015	0	0	0	0	0	0.0357	0	0	60.97	55	52.01
	LIB035.A0130.SG1.1	2017266	902083	201810	22.372	331652	6143	3688	2455	36.765	0.681	2.502	0	0.0138	0	1	0.00458688	93.01	0.0108	0.0078	0.0019	0.0021	62.19	59	46.69
	LIB035.A0131.SG1.1	2625802	1144135	413828	36.17	348772	19510	12034	7476	30.483	1.705	2.61	0.0002	0.0179	0.02	11	0.0400145	246.89	0.0096	0.0105	0.0092	0.0078	67.19	66	45.09

## Sheet: Supplementary Table 3
Table S3 - Shotgun Mapping of Libraries from the first tooth to Y. pestis CO92 in EAGER
Sample Type	Sample ID	Library Type	# of raw reads	# of reads after Clip & Merge prior to mapping	# of merged reads	% merged reads	# mapped reads prior to duplicate removal	# quality filtered mapped reads prior to duplicate removal	# of duplicates removed	Mapped reads after duplicate removal	Endogenous DNA (%)	Quality filtered endogenous DNA (%)	Cluster factor	Mean coverage	Standard deviation in coverage	Coverage >= 1X (%)	% damage of first 3-prime base	% damage of second 3-prime base	% damage of first 5-prime base	% damage of second 5-prime base	Average fragment length	Median fragment length	GC content (%)
Tooth	AGU001.A0101.SG1.1	non-UDG	10409076	3422749	3422597	65.762	645	35	4	31	0.019	0.001	1.129	0.0003	0.0192	0.03	0	0	0.1667	0	49.32	47	50.52
	AGU002.A0101.SG1.1	non-UDG	11770306	4242932	4242853	72.094	742	32	6	26	0.017	0.001	1.231	0.0002	0.0189	0.02	0.1	0.0909	0	0	44.35	43	58.98
	AGU003.A0101.SG1.1	non-UDG	11532790	3052577	3052396	52.934	318	5	0	5	0.01	0	1	0	0.0074	0	0	0	0	0	39	36	64.1
	AGU003.A0102.SG1.1	UDG	15140198	3168566	3168421	41.854	363	12	1	11	0.011	0	1.091	0.0001	0.011	0.01	0	0.3333	0	0	39.27	37	61.57
	AGU004.A0101.SG1.1	non-UDG	8478490	3045140	3045068	71.83	251	7	0	7	0.008	0	1	0.0001	0.014	0	0	0	0	0	53	52	64.15
	AGU005.A0101.SG1.1	non-UDG	11327172	3398582	3398473	60.006	351	14	2	12	0.01	0	1.167	0.0001	0.016	0.01	0	0	0	0	48.75	45	62.56
	AGU006.A0101.SG1.1	non-UDG	9715716	3145591	3145433	64.749	294	3	0	3	0.009	0	1	0	0.0051	0	0	0	0	0	40.33	36	51.67
	AGU007.A0101.SG1.1	non-UDG	15338608	5405761	5405626	70.484	611	96	9	87	0.011	0.002	1.103	0.001	0.0309	0.1	0.1538	0.0667	0.1	0.125	51.26	49	49.46
	AGU007.A0102.SG1.1	UDG	8703769	8513304	N/A	N/A	507	91	13	78	0.006	0.001	1.167	0.0008	0.0285	0.08	0	0	0	0	48.54	46	49.84
	AGU008.A0101.SG1.1	non-UDG	12028758	3571855	3571759	59.387	405	11	1	10	0.011	0	1.1	0.0001	0.0138	0.01	0	0	0	0	41.9	40.5	64.35
	AGU009.A0101.SG1.1	non-UDG	9220186	3118792	3118703	67.649	207	9	3	6	0.007	0	1.5	0.0001	0.0084	0.01	0	0.5	0	0	44.83	42	52.79
	AGU009.A0102.SG1.1	UDG	13749514	4251728	4251547	61.843	273	13	0	13	0.006	0	1	0.0001	0.0117	0.01	0	0	0	0	43.23	39	58.01
	AGU010.A0101.SG1.1	non-UDG	12078670	4153366	4152992	68.766	732	63	8	55	0.018	0.002	1.145	0.0006	0.0264	0.06	0	0.0833	0.0909	0	52	49	49.55
	AGU010.A0102.SG1.1	UDG	11309862	3605200	3605136	63.752	573	49	4	45	0.016	0.001	1.089	0.0005	0.0218	0.05	0	0	0	0	49.33	47	46.17
	AGU011.A0101.SG1.1	non-UDG	10736338	4029125	4028993	75.053	454	12	0	12	0.011	0	1	0.0001	0.0144	0.01	0	0	0.2	0	38.92	32	63.81
	AGU012.A0101.SG1.1	non-UDG	9999868	3356477	3356346	67.128	468	22	4	18	0.014	0.001	1.222	0.0002	0.0144	0.01	0.1667	0	0	0	39	35.5	59.69
	AGU013.A0101.SG1.1	non-UDG	11320298	3460522	3460451	61.137	418	10	1	9	0.012	0	1.111	0.0001	0.01	0.01	0	0	0	0	36.78	37	63.03
	AGU013.A0102.SG1.1	UDG	19962938	6104039	6103876	61.152	692	26	3	23	0.011	0	1.13	0.0002	0.0212	0.01	0.1111	0	0	0	40.39	42	60.93
	AGU014.A0101.SG1.1	non-UDG	12847184	4049172	4049057	63.034	260	10	2	8	0.006	0	1.25	0.0001	0.01	0.01	0	0	0	0	41.38	42	55.02
	AGU015.A0101.SG1.1	non-UDG	9233100	3455702	3455638	74.853	439	41	4	37	0.013	0.001	1.108	0.0004	0.0237	0.04	0.1	0.25	0.1667	0	49.86	45	52.25
	AGU016.A0101.SG1.1	non-UDG	8803024	3539607	3539563	80.417	297	20	2	18	0.008	0.001	1.111	0.0002	0.015	0.01	0.25	0	0.4	0.1111	39.56	38	57.52
	AGU017.A0101.SG1.1	non-UDG	10628088	3034036	3033897	57.092	523	18	1	17	0.017	0.001	1.059	0.0002	0.0129	0.01	1	0	0.1429	0	41.59	38	58.92
	AGU018.A0101.SG1.1	non-UDG	8902716	2194559	2194497	49.299	148	2	0	2	0.007	0	1	0	0.0047	0	0	0	0	0	52.5	52.5	56.19
	AGU019.A0101.SG1.1	non-UDG	11534596	4045826	4045658	70.148	673	17	3	14	0.017	0	1.214	0.0001	0.0128	0.01	0.2	0	0	0	43.43	44	57.43
	AGU020.A0101.SG1.1	non-UDG	11277678	3218890	3218776	57.082	824	61	7	54	0.026	0.002	1.13	0.0006	0.0243	0.06	0	0	0.0556	0.2143	48.72	48	49.54
	AGU020.A0102.SG1.1	UDG	12627960	2870365	2870222	45.458	722	59	2	57	0.025	0.002	1.035	0.0006	0.0256	0.06	0	0	0	0	49.79	47	46.09
	AGU021.A0101.SG1.1	non-UDG	10880300	3810449	3810361	70.041	330	2	0	2	0.009	0	1	0	0.0044	0	0	0	0	0	46	46	54.35
	AGU022.A0101.SG1.1	non-UDG	8594676	3406047	3405485	79.246	411	19	4	15	0.012	0.001	1.267	0.0001	0.0161	0.01	0	0	0	0.2	40.87	37	56.28
	AGU023.A0101.SG1.1	non-UDG	9783000	4042304	4042225	82.638	679	23	3	20	0.017	0.001	1.15	0.0002	0.0208	0.01	0	0.3333	0	0.2	38.95	35.5	64.86
	AGU024.A0101.SG1.1	non-UDG	10580150	3245282	3245209	61.345	510	12	1	11	0.016	0	1.091	0.0001	0.0181	0.01	1	0	0	0	47.82	43	60.84
	AGU025.A0101.SG1.1	non-UDG	11195430	3411987	3411914	60.952	365	40	4	36	0.011	0.001	1.111	0.0004	0.0193	0.04	0	0	0	0.2	48	46	46.24
	AGU025.A0102.SG1.1	UDG	10100378	2857664	2857556	56.583	383	40	1	39	0.013	0.001	1.026	0.0004	0.0208	0.04	0	0	0	0	49.38	47	47.61
	AGU026.A0101.SG1.1	non-UDG	10115554	2899616	2899553	57.329	437	19	2	17	0.015	0.001	1.118	0.0002	0.0134	0.02	0	0.2	0	0	49.29	49	50.84
Blank	EXB035.A0101.SG1.1	non-UDG	2827756	833228	149470	17.939	52	2	1	1	0.006	0	2	0	0.004	0	0	0	0	0	75	75	36
	EXB035.A0102.SG1.1	UDG	2964614	1388401	644556	46.424	361	36	18	18	0.026	0.003	2	0.0002	0.013	0.02	0	0	0	0	44	43.5	55.56
	EXB035.A0201.SG1.1	non-UDG	2043384	656612	172133	26.215	41	1	0	1	0.006	0	1	0	0.0026	0	0	0	0	0	32	32	34.38
	EXB035.A0202.SG1.1	UDG	3318168	1628809	848935	52.12	279	40	20	20	0.017	0.002	2	0.0002	0.0137	0.02	0	0	0	0	44.05	42	52.39
	EXB035.A0301.SG1.1	non-UDG	2481204	794238	194965	24.547	89	9	5	4	0.011	0.001	2.25	0.0001	0.0071	0.01	0.5	0	0	0	58.25	57	52.79
	EXB035.A0401.SG1.1	non-UDG	2386704	735260	175783	23.908	70	7	3	4	0.01	0.001	1.75	0	0.0057	0	0	0	0	0	37.25	37.5	60.4
	EXB035.A0501.SG1.1	non-UDG	2457000	780935	261167	33.443	91	7	3	4	0.012	0.001	1.75	0.0001	0.0078	0.01	0	0	0	0	70.75	55.5	55.48
	EXB035.A0502.SG1.1	UDG	4203044	1754381	1271185	72.458	494	68	38	30	0.028	0.004	2.267	0.0003	0.0189	0.03	0	0	0	0.0833	51.9	46	54.08
	EXB035.A0601.SG1.1	non-UDG	2523692	780534	309474	39.649	92	13	10	3	0.012	0.002	4.333	0	0.0049	0	0	0	0	0	37.67	32	56.64
	EXB035.A0602.SG1.1	UDG	4009468	1853784	1316016	70.991	425	55	26	29	0.023	0.003	1.897	0.0003	0.0171	0.03	0	0	0.125	0	47.14	44	52.16
	EXB035.A0701.SG1.1	non-UDG	1875594	587466	136569	23.247	38	6	3	3	0.006	0.001	2	0	0.0054	0	0	0	0	0	44.67	42	59.7
	EXB035.A0801.SG1.1	non-UDG	935084	264934	66579	25.13	18	0	0	0	0.007	0	0	0	0	0	0	0	0	0	0	0	0
	EXB035.A0802.SG1.1	UDG	2475512	823510	333554	40.504	235	41	25	16	0.029	0.005	2.563	0.0002	0.0129	0.02	0	0	0	0	47.31	42	53.5
	LIB035.A0109.SG1.1	non-UDG	2077232	629214	97864	15.553	29	5	1	4	0.005	0.001	1.25	0	0.0069	0	0	0	0	0	55	50.5	53.64
	LIB035.A0110.SG1.1	non-UDG	3050928	893276	198521	22.224	84	20	13	7	0.009	0.002	2.857	0.0001	0.0076	0.01	0	0	0	0	38.43	36	52.04
	LIB035.A0111.SG1.1	non-UDG	2477328	668331	115057	17.216	44	15	12	3	0.007	0.002	5	0	0.0048	0	0	0	0	0	36	35	54.63
	LIB035.A0112.SG1.1	non-UDG	2176626	584509	127865	21.876	62	11	5	6	0.011	0.002	1.833	0.0001	0.0104	0	0	0	0	0	42.83	43	40.86
	LIB035.A0115.SG1.1	UDG	1801938	424950	86739	20.412	101	15	4	11	0.024	0.004	1.364	0.0001	0.0097	0.01	0	0	0	0	40.09	37	50.79
	LIB035.A0116.SG1.1	UDG	42114	11389	2935	25.77	1	0	0	0	0.009	0	0	0	0	0	0	0	0	0	0	0	0
	LIB035.A0130.SG1.1	UDG	2017266	902083	201810	22.372	201	40	24	16	0.022	0.004	2.5	0.0001	0.0114	0.01	0	0	0	0	37.88	37	52.81
	LIB035.A0131.SG1.1	UDG	2625802	1144135	413828	36.17	255	38	21	17	0.022	0.003	2.235	0.0002	0.0134	0.02	0	0	0	0	44.29	36	55.32

## Sheet: Supplementary Table 4
Table S4 - Mapping Capture Products from first tooth to Y. pestis CO92 for the six putative plague victims identified via PCR
Sample Type	Sample Name	Library Type	# of raw reads	# of reads after Clip & Merge prior to mapping	# of merged reads	% merged reads	# mapped reads prior to duplicate removal	# quality filtered mapped reads prior to duplicate removal	# of duplicates removed	Mapped reads after duplicate removal	Endogenous DNA (%)	Quality filtered endogenous DNA (%)	Cluster factor	Mean coverage	Standard deviation in coverage	Coverage >= 1X (%)	Coverage >= 2X (%)	Coverage >= 3X (%)	Coverage >= 4X (%)	Coverage >= 5X (%)	% damage of first 3-prime base	% damage of second 3-prime base	% damage of first 5-prime base	% damage of second 5-prime base	Average fragment length	Median fragment length	GC content (%)
Tooth	AGU003.A0101.YP1.1	non-UDG	8298136	5513613	2731924	65.844	29207	454	207	247	1.069	0.017	1.838	0.0025	0.1737	0.1	0.03	0.02	0.01	0.01	0	0.0429	0.0267	0	46.24	42	57.66
	AGU003.A0102.YP1.1	UDG	6630532	4540294	2057560	62.063	24072	393	177	216	1.17	0.019	1.819	0.0021	0.1501	0.09	0.03	0.02	0.01	0.01	0.0323	0.0161	0.0192	0.0408	46.19	42.5	58.32
	AGU009.A0101.YP1.1	non-UDG	7025172	4472335	2511160	71.49	27132	2849	1836	1013	1.08	0.113	2.812	0.0119	0.2346	1.01	0.06	0.02	0.01	0.01	0.0847	0.0249	0.0875	0.0496	54.75	54	49.54
	AGU009.A0102.YP1.1	UDG	9127138	5865168	3222041	70.604	34481	3402	2085	1317	1.07	0.106	2.583	0.0153	0.2484	1.31	0.07	0.02	0.01	0.01	0.0033	0.007	0.0031	0.0067	53.99	53	50.02
	AGU010.A0101.YP1.1	non-UDG	12836042	8510632	4264957	66.453	172478	87923	40676	47247	4.044	2.061	1.861	0.6132	1.6647	38.21	11.78	3.58	1.41	0.82	0.0961	0.0569	0.1053	0.0553	60.4	59	48.06
	AGU010.A0102.YP1.1	UDG	8970962	6012611	2932976	65.388	99556	48423	25585	22838	3.394	1.651	2.12	0.2847	0.9444	20.89	3.94	1.05	0.48	0.31	0.0013	0.0019	0.0039	0.0032	58.02	56	47.99
	AGU013.A0101.YP1.1	non-UDG	9806196	6399527	3330385	67.924	32495	364	213	151	0.976	0.011	2.411	0.0014	0.1171	0.06	0.01	0.01	0.01	0.01	0.1373	0.1351	0.0612	0.027	42.38	37	57.9
	AGU013.A0102.YP1.1	UDG	10545600	6902416	3603171	68.335	34482	307	188	119	0.957	0.009	2.58	0.0011	0.1052	0.04	0.01	0.01	0.01	0.01	0.15	0.1379	0.0606	0.069	42.03	37	59.36
	AGU020.A0101.YP1.1	non-UDG	7687974	5135798	2490065	64.778	166661	108696	55209	53487	6.693	4.365	2.032	0.664	1.0103	43.61	15.17	4.69	1.46	0.53	0.1321	0.0648	0.1347	0.0614	57.78	57	47.6
	AGU020.A0102.YP1.1	UDG	6573866	4532676	2009875	61.147	138807	87921	37897	50024	6.906	4.374	1.758	0.6171	0.9831	41.2	13.79	4.12	1.24	0.45	0.0028	0.0023	0.0015	0.0017	57.41	56	48.21
	AGU025.A0101.YP1.1	non-UDG	7638670	5045398	2549819	66.761	188874	141142	108892	32250	7.407	5.535	4.376	0.3837	0.7115	29.29	7.14	1.47	0.28	0.06	0.1015	0.0508	0.1083	0.0501	55.37	53	47.07
	AGU025.A0102.YP1.1	UDG	8165586	5290641	2823036	69.145	190612	140459	78449	62010	6.752	4.975	2.265	0.7688	1.0086	49.22	18.97	6.13	1.77	0.46	0.0014	0.0005	0.0013	0.0005	57.7	56	47.48
Blank	EXB035.A0101.YP1.1	non-UDG	1216611	957197	0	0	14521	37	21	16	1.517	0.004	2.313	0.0002	0.0147	0.02	0	0	0	0	0	0	0	0	56.94	58	51.81
	EXB035.A0201.YP1.1	non-UDG	2186447	1835863	0	0	26889	90	78	12	1.465	0.005	7.5	0.0001	0.0115	0.01	0	0	0	0	0	0	0	0	50.92	45	52.7
	EXB035.A0301.YP1.1	non-UDG	2111434	1748132	0	0	85280	44800	44783	17	4.878	2.563	2635.29	0.0002	0.0162	0.02	0	0	0	0	0.2	0	0	0	57	57	52.75
	EXB035.A0401.YP1.1	non-UDG	972836	762103	0	0	57744	13669	13658	11	7.577	1.794	1242.64	0.0001	0.0113	0.01	0	0	0	0	0	0	0	0	54	56	49.83
	EXB035.A0501.YP1.1	non-UDG	1557719	1296501	0	0	82619	39685	39670	15	6.372	3.061	2645.67	0.0002	0.0164	0.02	0	0	0	0	0	0	0	0	57.13	59	56.59
	EXB035.A0502.YP1.1	UDG	6126859	5540697	0	0	308133	106773	106683	90	5.561	1.927	1186.37	0.001	0.0359	0.09	0.01	0	0	0	0.0385	0	0	0.0357	51.96	46.5	53.22
	EXB035.A0601.YP1.1	non-UDG	1578302	1336464	0	0	50382	5274	5254	20	3.77	0.395	263.7	0.0002	0.0164	0.02	0	0	0	0	0	0	0	0	55.95	53.5	53.98
	EXB035.A0602.YP2.1	UDG	4905334	2553718	1897160	74.29	37136	3566	3548	18	1.454	0.14	198.111	0.0002	0.0161	0.02	0	0	0	0	0	0	0.3333	0	54.33	58.5	50.31
	EXB035.A0701.YP1.1	non-UDG	1034521	841791	0	0	36800	2191	2178	13	4.372	0.26	168.538	0.0001	0.0119	0.01	0	0	0	0	0.1667	0	0	0	50.62	49	53.12
	EXB035.A0801.YP1.1	non-UDG	860495	716339	0	0	20648	1050	1041	9	2.882	0.147	116.667	0.0001	0.01	0.01	0	0	0	0	0	0	0	0	49.56	49	54.48
	EXB035.A0802.YP1.1	UDG	3445598	3062921	0	0	130006	44061	44022	39	4.245	1.439	1129.77	0.0004	0.0227	0.04	0	0	0	0	0	0	0	0	50.62	45	52.16
	LIB035.A0109.YP1.1	non-UDG	530058	413351	0	0	16934	7665	7656	9	4.097	1.854	851.667	0.0001	0.0101	0.01	0	0	0	0	0	0	0	0	52.44	46	52.97
	LIB035.A0110.YP1.1	non-UDG	1357250	1099452	0	0	40432	13552	13532	20	3.677	1.233	677.6	0.0002	0.016	0.02	0	0	0	0	0	0.125	0.1111	0	49.55	43.5	52.17
	LIB035.A0111.YP1.1	non-UDG	1562948	1279409	0	0	10889	948	939	9	0.851	0.074	105.333	0.0001	0.0099	0.01	0	0	0	0	0	0	0	0	50.56	42	49.23
	LIB035.A0112.YP1.1	non-UDG	1758205	1535402	0	0	30700	4762	4747	15	1.999	0.31	317.467	0.0002	0.0153	0.02	0	0	0	0	0	0	0	0	56.13	55	47.44
	LIB035.A0115.YP1.1	UDG	1558138	1346279	0	0	104939	24603	24564	39	7.795	1.827	630.846	0.0004	0.0242	0.03	0	0	0	0	0	0	0	0.2143	45.64	40	56.52
	LIB035.A0116.YP1.1	UDG	172901	166515	0	0	12523	5175	5160	15	7.521	3.108	345	0.0001	0.0128	0.01	0	0	0	0	0	0.5	0	0	46.13	45	58.96

## Sheet: Supplementary Table 5
Table S5 - Mapping of AGU007 Capture Products from first tooth to Y. pestis CO92 in EAGER
Sample Type	Sample Name	Library Type	# of raw reads	# of reads after Clip & Merge prior to mapping	# of merged reads	% merged reads	# mapped reads prior to duplicate removal	# quality filtered mapped reads prior to duplicate removal	# of duplicates removed	Mapped reads after duplicate removal	Endogenous DNA (%)	Quality filtered endogenous DNA (%)	Cluster factor	Mean coverage	Standard deviation in coverage	Coverage >= 1X (%)	Coverage >= 2X (%)	Coverage >= 3X (%)	Coverage >= 4X (%)	Coverage >= 5X (%)	% damage of first 3-prime base	% damage of second 3-prime base	% damage of first 5-prime base	% damage of second 5-prime base	Average fragment length	Median fragment length	GC content (%)
Tooth	AGU007.A0101.YP1.1	nonUDG	10289812	5280755	4900738	92.804	283180	204297	144565	59732	5.362	3.869	3.42	0.7422	1.0823	48.28	17.61	5.31	1.48	0.46	0.1268	0.0598	0.1298	0.063	57.82	55	47.62
	AGU007.A0102.YP2.1	UDG	17223958	9100997	7906679	86.877	486298	324631	168508	156123	5.343	3.567	2.079	1.9779	2.1695	75.99	52.06	31.53	17.41	9.09	0.0017	0.001	0.0016	0.0012	58.96	55	48.2
Blank	EXB035.A0102.YP2.1	UDG	7510166	4006033	2674045	66.75	55804	602	597	5	1.393	0.015	120.4	0	0.0064	0	0	0	0	0	0	0	0	0	38	34	57.37
	EXB035.A0202.YP2.1	UDG	9632910	5396589	3267728	60.552	34951	1177	1160	17	0.648	0.022	69.235	0.0002	0.013	0.02	0	0	0	0	0	0	0	0	46.18	42	50.83
	LIB035.A0130.YP2.1	UDG	1921036	1006201	615909	61.211	23505	2051	2043	8	2.336	0.204	256.375	0.0001	0.0092	0.01	0	0	0	0	0	0	0	0	39.38	38.5	51.43
	LIB035.A0131.YP2.1	UDG	2576078	1318799	834276	63.26	34791	2301	2294	7	2.638	0.174	328.714	0.0001	0.0087	0.01	0	0	0	0	0	0	0	0	50.86	45	54.08

## Sheet: Supplementary Table 6
Table S6 - Shotgun Mapping of Libraries from the second tooth to Hg19 in EAGER
Sample Type	Sample ID	Library Type	# of raw reads	# of reads after Clip & Merge prior to mapping	# of merged reads	% merged reads	# mapped reads prior to duplicate removal	# quality filtered mapped reads prior to duplicate removal	# of duplicates removed	Mapped reads after duplicate removal	Endogenous DNA (%)	Quality filtered endogenous DNA (%)	Cluster factor	Mean coverage	Standard deviation in coverage	Coverage >= 1X (%)	# of reads on mitochondrion	Average coverage on mitochondron	MT/NUC Ratio	% damage of first 3-prime base	% damage of second 3-prime base	% damage of first 5-prime base	% damage of second 5-prime base	Average fragment length	Median fragment length	GC content (%)
Tooth	AGU007.B0101.SG1.1	non-UDG	12853927	12683203	N/A	N/A	8876815	7492473	977529	6514944	69.989	59.074	1.15	0.1305	0.4146	11.79	4882	19.2785	147.81	0.1222	0.0638	0.1603	0.0864	62.02	65	45.01
	AGU007.B0102.SG1.1	UDG	14325984	14139405	N/A	N/A	9509934	7709954	723487	6986467	67.258	54.528	1.104	0.1383	0.4036	12.47	4202	16.3056	117.95	0.0196	0.01	0.0125	0.0068	61.29	63	45.3
	AGU010.B0101.SG1.1	non-UDG	11676387	11481364	N/A	N/A	604047	492534	49908	442626	5.261	4.29	1.113	0.008	0.0971	0.79	1311	4.98739	622.55	0.1215	0.068	0.1294	0.0707	56.22	55	43.43
	AGU010.B0102.SG1.1	UDG	12934357	12790224	N/A	N/A	497809	396598	33337	363261	3.892	3.101	1.092	0.0067	0.0842	0.66	994	3.74796	563.49	0.0182	0.01	0.0094	0.0067	56.85	56	43.59
	AGU020.B0101.SG1.1	non-UDG	13368330	13086050	N/A	N/A	8916	7196	815	6381	0.068	0.055	1.128	0.0001	0.0172	0.01	1291	5.17617	53224.4	0.1576	0.0799	0.1812	0.1194	60.61	65	44.19
	AGU020.B0102.SG1.1	UDG	13323315	13011915	N/A	N/A	9834	7207	551	6656	0.076	0.055	1.083	0.0001	0.0158	0.01	1112	4.14847	40799.7	0.0221	0.0127	0.0106	0.003	57.62	58	44.12
	AGU025.B0101.SG1.1	non-UDG	12215744	12066446	N/A	N/A	48238	41709	5089	36620	0.4	0.346	1.139	0.0008	0.035	0.08	1911	7.87199	10270.1	0.0506	0.022	0.0665	0.0427	68.36	76	42.99
	AGU025.B0102.SG1.1	UDG	13261592	13073620	N/A	N/A	53498	44068	4030	40038	0.409	0.337	1.101	0.0009	0.0368	0.08	2069	8.03048	9765.36	0.013	0.005	0.0063	0.0028	66.91	75	42.9
Blank	EXB035.A3901.SG1.1	non-UDG	2259404	890713	281980	31.658	261580	7225	4229	2996	29.367	0.811	2.412	0.0001	0.0181	0.01	0	0	0	0.015	0.0071	0.005	0.0047	72.97	75	49
	EXB035.A3902.SG1.1	UDG	1167984	385973	136304	35.314	116954	9706	3329	6377	30.301	2.515	1.522	0.0001	0.0164	0.01	2	0.00597501	40.66	0.008	0.0095	0.006	0.0015	71.35	75	44.83
	EXB035.A4001.SG1.1	non-UDG	2320538	843079	280527	33.274	240441	6500	3841	2659	28.519	0.771	2.445	0.0001	0.0179	0.01	5	0.0211841	347.81	0.0122	0.0194	0	0.0095	71.01	75	49.75
	EXB035.A4002.SG1.1	UDG	1433192	551779	273101	49.495	122148	11178	4312	6866	22.137	2.026	1.628	0.0002	0.0166	0.01	8	0.0347637	228.41	0.0049	0.0044	0.0014	0.0007	68.71	72	45.04
	LIB035.A0138.SG1.1	non-UDG	2555718	992871	325166	32.75	282467	2503	1820	683	28.45	0.252	3.665	0	0.0174	0	0	0	0	0.0338	0.0401	0	0.012	63.01	70	65.03
	LIB035.A0139.SG1.1	non-UDG	2624356	1011126	319251	31.574	289647	2892	2147	745	28.646	0.286	3.882	0	0.0166	0	0	0	0	0.043	0.0387	0.0377	0.0204	61.26	67	63.07
	LIB035.A0144.SG1.1	UDG	1240598	407734	69908	17.145	153476	3427	1605	1822	37.641	0.84	1.881	0	0.0137	0	1	0.00410405	104.39	0.0259	0.0216	0	0.0061	66.81	70	47.96
	LIB035.A0145.SG1.1	UDG	846752	311663	69838	22.408	113098	7948	3409	4539	36.289	2.55	1.751	0.0001	0.0147	0.01	1	0.00458688	44.4	0.0131	0.0068	0.0099	0.0033	70.48	73	45.92

## Sheet: Supplementary Table 7
Table S7 - Shotgun Mapping of Libraries from the second tooth to Y. pestis CO92 in EAGER
Sample Type	Sample ID	Library Type	# of raw reads	# of reads after Clip & Merge prior to mapping	# of merged reads	% merged reads	# mapped reads prior to duplicate removal	# quality filtered mapped reads prior to duplicate removal	# of duplicates removed	Mapped reads after duplicate removal	Endogenous DNA (%)	Quality filtered endogenous DNA (%)	Cluster factor	Mean coverage	Standard deviation in coverage	Coverage >= 1X (%)	% damage of first 3-prime base	% damage of second 3-prime base	% damage of first 5-prime base	% damage of second 5-prime base	Average fragment length	Median fragment length	GC content (%)
Tooth	AGU007.B0101.SG1.1	non-UDG	12853927	12683203	N/A	N/A	8027	6824	852	5972	0.063	0.054	1.143	0.0744	0.2752	7.11	0.1439	0.0657	0.1556	0.0757	57.99	58	48.28
	AGU007.B0102.SG1.1	UDG	14325984	14139405	N/A	N/A	8069	6989	595	6394	0.057	0.049	1.093	0.0792	0.2835	7.55	0.0096	0.0074	0.0006	0.0007	57.64	57	48.87
	AGU010.B0101.SG1.1	non-UDG	11676387	11481364	N/A	N/A	4840	3004	309	2695	0.042	0.026	1.115	0.0307	0.1778	2.99	0.1248	0.0569	0.1053	0.0557	52.96	51	46.99
	AGU010.B0102.SG1.1	UDG	12934357	12790224	N/A	N/A	3391	2423	229	2194	0.027	0.019	1.104	0.0255	0.1607	2.5	0.0043	0	0	0	54	53	47.14
	AGU020.B0101.SG1.1	non-UDG	13368330	13086050	N/A	N/A	1538	61	7	54	0.012	0	1.13	0.0005	0.0363	0.04	0	0	0.0526	0.0833	43.54	39.5	55.83
	AGU020.B0102.SG1.1	UDG	13323315	13011915	N/A	N/A	796	24	2	22	0.006	0	1.091	0.0002	0.0281	0.01	0	0.2	0	0	46.95	46.5	59.54
	AGU025.B0101.SG1.1	non-UDG	12215744	12066446	N/A	N/A	1885	753	72	681	0.016	0.006	1.106	0.0086	0.0938	0.85	0.1227	0.0488	0.1224	0.0533	58.78	60	46.85
	AGU025.B0102.SG1.1	UDG	13261592	13073620	N/A	N/A	1610	925	77	848	0.012	0.007	1.091	0.0106	0.1037	1.05	0.0249	0.0049	0	0	58.28	58	47.62
Blank	EXB035.A3901.SG1.1	non-UDG	2259404	890713	281980	31.658	42	8	3	5	0.005	0.001	1.6	0.0001	0.0075	0.01	0	0	0	0	52.6	57	48.67
	EXB035.A3902.SG1.1	UDG	1167984	385973	136304	35.314	78	22	11	11	0.02	0.006	2	0.0001	0.0108	0.01	0	0	0	0	49.27	42	49.08
	EXB035.A4001.SG1.1	non-UDG	2320538	843079	280527	33.274	59	7	3	4	0.007	0.001	1.75	0	0.0063	0	0	0	0	0	47	37.5	39.57
	EXB035.A4002.SG1.1	UDG	1433192	551779	273101	49.495	139	21	10	11	0.025	0.004	1.909	0.0001	0.0108	0.01	0	0	0	0	49.36	36	55.25
	LIB035.A0138.SG1.1	non-UDG	2555718	992871	325166	32.75	35	5	3	2	0.004	0.001	2.5	0	0.0043	0	0	0	0	0	43	43	34.88
	LIB035.A0139.SG1.1	non-UDG	2624356	1011126	319251	31.574	35	4	2	2	0.003	0	2	0	0.004	0	0	0	0	0	37	37	43.24
	LIB035.A0144.SG1.1	UDG	1240598	407734	69908	17.145	53	10	4	6	0.013	0.002	1.667	0.0001	0.0087	0.01	0	0	0	0	58.5	56	51
	LIB035.A0145.SG1.1	UDG	846752	311663	69838	22.408	64	20	13	7	0.021	0.006	2.857	0.0001	0.009	0.01	0	0	0	0	53.86	51	50.4

## Sheet: Supplementary Table 8
Table S8 - Mapping capture products of libraries from the second tooth to Y. pestis CO92 in EAGER
Source	Sample Name	Library Type	# of raw reads	# of reads after Clip & Merge prior to mapping	# of merged reads	% merged reads	# mapped reads prior to duplicate removal	# quality filtered mapped reads prior to duplicate removal	# of duplicates removed	Mapped reads after duplicate removal	Endogenous DNA (%)	Quality filtered endogenous DNA (%)	Cluster factor	Mean coverage	Standard deviation in coverage	Coverage >= 1X (%)	Coverage >= 2X (%)	Coverage >= 3X (%)	Coverage >= 4X (%)	Coverage >= 5X (%)	% damage of first 3-prime base	% damage of second 3-prime base	% damage of first 5-prime base	% damage of second 5-prime base	Average fragment length	Median fragment length	GC content (%)
Tooth	AGU007.B0101.YP1.2	non-UDG	20901682	10866805	9851118	90.653	4296670	3935478	2231051	1704427	39.539	36.216	2.309	26.8114	12.7978	95.04	94.54	94.1	93.68	93.22	0.1448	0.0696	0.1519	0.073	73.21	71	48.4
	AGU007.B0102.YP1.2	UDG	23998414	12421542	11380294	91.617	4981046	4636358	2291663	2344695	40.1	37.325	1.977	38.0124	18.2057	95.08	94.67	94.32	94.01	93.67	0.0025	0.0006	0.0023	0.0004	75.45	74	48.88
	AGU010.B0101.YP1.2	non-UDG	24499218	12649825	11587266	91.6	4249212	3818186	2847862	970324	33.591	30.184	3.935	12.516	6.5899	94.53	93.66	92.57	91.11	89.08	0.1079	0.0531	0.1108	0.0539	60.03	57	47.41
	AGU010.B0102.YP1.2	UDG	24725162	12914715	11607635	89.879	3619969	3286859	1806578	1480281	28.03	25.45	2.22	20.7597	10.8568	94.72	94.11	93.51	92.81	92	0.0019	0.0006	0.002	0.0005	65.26	63	47.88
	AGU020.A0102*	UDG	14397991	14397991	N/A	N/A	700706	367280	235021	132259	4.867	2.551	2.777	1.6823	2.3468	70.96	43.75	23.66	11.66	5.49	0.0028	0.0024	0.0021	0.0018	59.2	56	48.33
	AGU020.B0101.YP1.2	non-UDG	19136670	10069794	8763386	87.026	134647	19546	15568	3978	1.337	0.194	4.914	0.0411	0.3853	3.52	0.16	0.06	0.04	0.04	0.1151	0.0506	0.0913	0.0327	48.04	45	49.12
	AGU020.B0102.YP1.2	UDG	19925684	10564534	9026546	85.442	142409	17942	9707	8235	1.348	0.17	2.179	0.0881	0.5205	7.59	0.52	0.09	0.06	0.05	0.0065	0.0078	0.005	0.0051	49.77	47	48.74
	AGU025.B0101.YP1.2	non-UDG	19964532	11086218	8693279	78.415	2865593	2570320	2304033	266287	25.848	23.185	9.652	4.1658	2.4712	92.54	85.97	74.3	58.8	42.26	0.0891	0.0423	0.1079	0.0529	72.8	76	47.29
	AGU025.B0102.YP1.2	UDG	23621324	13043931	10325228	79.157	3541500	3253735	2403961	849774	27.151	24.944	3.829	14.3636	6.2117	94.9	94.28	93.65	92.96	92.14	0.0015	0.0005	0.0018	0.0005	78.66	76	47.76
Blank	EXB035.A3901.YP1.1	non-UDG	1741416	964085	587730	60.962	22797	6132	6120	12	2.365	0.636	511	0.0002	0.0138	0.01	0	0	0	0	0	0	0	0	60.92	60.5	53.42
	EXB035.A3902.YP1.1	UDG	1548816	842285	486063	57.708	34406	9636	9620	16	4.085	1.144	602.25	0.0002	0.0151	0.02	0	0	0	0	0	0	0	0	66.38	66.5	52.97
	EXB035.A4001.YP1.1	non-UDG	3388494	1923672	1113235	57.87	17989	4935	4925	10	0.935	0.257	493.5	0.0001	0.0113	0.01	0	0	0	0	0	0	0	0	59.6	50.5	51.51
	EXB035.A4002.YP1.1	UDG	3623442	1906910	1313399	68.876	33530	5958	5934	24	1.758	0.312	248.25	0.0003	0.0169	0.03	0	0	0	0	0	0	0	0	53.5	50.5	52.34
	LIB035.A0138.YP1.1	non-UDG	655976	359968	211718	58.816	10324	38	30	8	2.868	0.011	4.75	0.0001	0.0105	0.01	0	0	0	0	0	0	0	0	56.63	53.5	47.79
	LIB035.A0139.YP1.1	non-UDG	645770	338907	218999	64.619	8367	3	0	3	2.469	0.001	1	0	0.0052	0	0	0	0	0	0	0	1	0	42	46	50.79
	LIB035.A0144.YP1.1	UDG	1348848	693031	345638	49.873	24496	2155	2142	13	3.535	0.311	165.769	0.0002	0.0131	0.02	0	0	0	0	0	0	0	0	62	73	51.62
	LIB035.A0145.YP1.1	UDG	1210120	614053	387818	63.157	39229	20743	20724	19	6.389	3.378	1091.74	0.0002	0.0177	0.02	0	0	0	0	0	0	0	0	61.21	52	53.7
*merged data of two sequencing efforts from one UDG library

## Sheet: Supplementary Table 9
Table S9 - Mapping of capture products for libraries from the second tooth to Y. pestis pMT1 plasmid in EAGER
Sample Type	Sample Name	Library Type	# of raw reads	# of reads after Clip & Merge prior to mapping	# of merged reads	% merged reads	# mapped reads prior to duplicate removal	# quality filtered mapped reads prior to duplicate removal	# of duplicates removed	Mapped reads after duplicate removal	Endogenous DNA (%)	Quality filtered endogenous DNA (%)	Cluster factor	Mean coverage	Standard deviation in coverage	Coverage >= 1X (%)	Coverage >= 2X (%)	Coverage >= 3X (%)	Coverage >= 4X (%)	Coverage >= 5X (%)	% damage of first 3-prime base	% damage of second 3-prime base	% damage of first 5-prime base	% damage of second 5-prime base	Average fragment length	Median fragment length	GC content (%)
Tooth	AGU007.B0101.YP1.2	non-UDG	20901682	10866805	9851118	90.653	293210	183485	123059	60426	2.698	1.688	3.037	47.0292	25.914	96.32	96.18	96.11	96.01	95.92	0.146	0.0718	0.1568	0.076	74.88	73	50.38
	AGU007.B0102.YP1.2	UDG	23998414	12421542	11380294	91.617	349448	218366	139261	79105	2.813	1.758	2.76	63.7513	30.2758	96.32	96.27	96.23	96.19	96.13	0.0028	0.0009	0.003	0.0004	77.54	76	50.88
	AGU010.B0101.YP1.2	non-UDG	24499218	12649825	11587266	91.6	314028	175933	140861	35072	2.482	1.391	5.016	22.3887	17.9898	96.17	96	95.85	95.47	95.04	0.1073	0.0528	0.1122	0.0582	61.42	58	49.45
	AGU010.B0102.YP1.2	UDG	24725162	12914715	11607635	89.879	277122	156256	105006	51250	2.146	1.21	3.049	35.6534	22.6921	96.19	96.07	95.95	95.77	95.53	0.0024	0.0018	0.0026	0.0005	66.93	64	50
	AGU020.A0102*	UDG	14397991	14397991	N/A	N/A	46236	28728	22444	6284	0.321	0.2	4.572	4.0249	9.8084	85.02	66.73	47.39	32.44	20.84	0.0057	0.0021	0.0025	0.0029	61.62	58	50.69
	AGU025.B0101.YP1.2	non-UDG	19964532	11086218	8693279	78.415	194135	104196	94339	9857	1.751	0.94	10.571	7.5767	11.6726	95.58	93.76	89.14	81.15	70.1	0.0953	0.0426	0.0994	0.0611	73.95	76	48.77
	AGU025.B0102.YP1.2	UDG	23621324	13043931	10325228	79.157	237686	132236	104432	27804	1.822	1.014	4.756	23.1856	20.4015	96.33	96.24	96.08	95.9	95.63	0.0017	0.001	0.0023	0.001	80.23	76	49.58
Blank	EXB035.A3901.YP1.1	non-UDG	1741416	964085	587730	60.962	0	0	0	0	0	0	0	0	0	0	0	0	0	0	0	0	0	0	0	0	0
	EXB035.A3902.YP1.1	UDG	1548816	842285	486063	57.708	132	120	117	3	0.016	0.014	40	0.0025	0.0496	0.25	0	0	0	0	0	0	0	0	79	76	52.32
	EXB035.A4001.YP1.1	non-UDG	3388494	1923672	1113235	57.87	3	0	0	3	0	0	1	0.0025	0.0496	0.25	0	0	0	0	0	0	0	0	79	76	52.74
	EXB035.A4002.YP1.1	UDG	3623442	1906910	1313399	68.876	132	129	126	3	0.007	0.007	43	0.0025	0.0496	0.25	0	0	0	0	0	0	0	0	79	76	52.74
	LIB035.A0138.YP1.1	non-UDG	655976	359968	211718	58.816	0	0	0	0	0	0	0	0	0	0	0	0	0	0	0	0	0	0	0	0	0
	LIB035.A0139.YP1.1	non-UDG	645770	338907	218999	64.619	0	0	0	0	0	0	0	0	0	0	0	0	0	0	0	0	0	0	0	0	0
	LIB035.A0144.YP1.1	UDG	1348848	693031	345638	49.873	260	254	251	3	0.038	0.037	84.667	0.0019	0.0436	0.19	0	0	0	0	0	0	0	0	61	76	56.28
	LIB035.A0145.YP1.1	UDG	1210120	614053	387818	63.157	332	331	327	4	0.054	0.054	82.75	0.0031	0.0554	0.31	0	0	0	0	0	0	0	0	74	76	53.38
*merged UDG library data

## Sheet: Supplementary Table 10
Table S10 - Mapping of capture products of libraries for the second tooth to Y. pestis pCD1 plasmid in EAGER
Sample Type	Sample Name	Library Type	# of raw reads	# of reads after Clip & Merge prior to mapping	# of merged reads	% merged reads	# mapped reads prior to duplicate removal	# quality filtered mapped reads prior to duplicate removal	# of duplicates removed	Mapped reads after duplicate removal	Endogenous DNA (%)	Quality filtered endogenous DNA (%)	Cluster factor	Mean coverage	Standard deviation in coverage	Coverage >= 1X (%)	Coverage >= 2X (%)	Coverage >= 3X (%)	Coverage >= 4X (%)	Coverage >= 5X (%)	% damage of first 3-prime base	% damage of second 3-prime base	% damage of first 5-prime base	% damage of second 5-prime base	Average fragment length	Median fragment length	GC content (%)
Tooth	AGU007.B0101.YP1.2	non-UDG	20901682	10866805	9851118	90.653	272424	252887	197477	55410	2.507	2.327	4.564	62.8254	36.9519	97.66	97.2	96.79	96.46	96.07	0.1503	0.076	0.1582	0.0767	79.71	76	46.36
	AGU007.B0102.YP1.2	UDG	23998414	12421542	11380294	91.617	325482	309312	240371	68941	2.62	2.49	4.487	80.9008	41.9058	97.53	97.19	96.84	96.54	96.29	0.003	0.0005	0.002	0.0002	82.5	79	46.8
	AGU010.B0101.YP1.2	non-UDG	24499218	12649825	11587266	91.6	300882	280105	243595	36510	2.379	2.214	7.672	33.5887	26.578	96.57	95.67	95.01	94.46	93.91	0.1099	0.0585	0.1159	0.0568	64.68	61	45.78
	AGU010.B0102.YP1.2	UDG	24725162	12914715	11607635	89.879	259588	247273	197068	50205	2.01	1.915	4.925	50.2608	32.1633	97.05	96.38	95.82	95.11	94.58	0.0019	0.0005	0.0019	0.0006	70.38	68	46.17
	AGU020.A0102*	UDG	14397991	14397991	N/A	N/A	28985	27231	20248	6983	0.201	0.189	3.9	6.0776	12.8783	86.99	75.54	63.01	51.16	39.1	0.0011	0.0014	0.0006	0.0007	61.19	58	48.44
	AGU025.B0101.YP1.2	non-UDG	19964532	11086218	8693279	78.415	190265	179005	166310	12695	1.716	1.615	14.1	13.8301	20.1825	96.45	94.83	93.28	91.82	89.46	0.0907	0.0433	0.1068	0.0532	76.59	76	46.28
	AGU025.B0102.YP1.2	UDG	23621324	13043931	10325228	79.157	233252	224131	191722	32409	1.788	1.718	6.916	38.6146	30.9933	97.25	96.52	96.22	95.74	95.11	0.0023	0.0007	0.0016	0.0007	83.77	76	46.25
Blank	EXB035.A3901.YP1.1	non-UDG	1741416	964085	587730	60.962	0	0	0	0	0	0	0	0	0	0	0	0	0	0	0	0	0	0	0	0	0
	EXB035.A3902.YP1.1	UDG	1548816	842285	486063	57.708	0	0	0	0	0	0	0	0	0	0	0	0	0	0	0	0	0	0	0	0	0
	EXB035.A4001.YP1.1	non-UDG	3388494	1923672	1113235	57.87	0	0	0	0	0	0	0	0	0	0	0	0	0	0	0	0	0	0	0	0	0
	EXB035.A4002.YP1.1	UDG	3623442	1906910	1313399	68.876	0	0	0	0	0	0	0	0	0	0	0	0	0	0	0	0	0	0	0	0	0
	LIB035.A0138.YP1.1	non-UDG	655976	359968	211718	58.816	0	0	0	0	0	0	0	0	0	0	0	0	0	0	0	0	0	0	0	0	0
	LIB035.A0139.YP1.1	non-UDG	645770	338907	218999	64.619	0	0	0	0	0	0	0	0	0	0	0	0	0	0	0	0	0	0	0	0	0
	LIB035.A0144.YP1.1	UDG	1348848	693031	345638	49.873	0	0	0	0	0	0	0	0	0	0	0	0	0	0	0	0	0	0	0	0	0
	LIB035.A0145.YP1.1	UDG	1210120	614053	387818	63.157	0	0	0	0	0	0	0	0	0	0	0	0	0	0	0	0	0	0	0	0	0
*merged UDG library data

[truncated: 13 more sheets: Supplementary Table 11, Supplementary Table 12, Supplementary Table 13, Supplementary Table 14, Supplementary Table 15, Supplementary Table 16, Supplementary Table 17, Supplementary Table 18, Supplementary Table 19, Supplementary Table 20, Supplementary Table 21, Supplementary Table 22, Supplementary Table 23]
